# Supplementary material for: Beta and Gamma Amino Acid-Substituted Benzenesulfonamides as Inhibitors of Human Carbonic Anhydrases
Source: Pharmaceuticals (Basel). 2022 Apr 13;15(4):477. doi: 10.3390/ph15040477 (PMC9033141; doi:10.3390/ph15040477)
Supplement: Supplementary file 1 [file pharmaceuticals-15-00477-s001.zip]

Archive with 1 entries (1 files):
- pharmaceuticals-1614677-supplementary.pdf
